# Supplementary material for: A First NGS Investigation Suggests No Association Between Viruses and Canine Cancers
Source: Front Vet Sci. 2020 Jul 17;7:365. doi: 10.3389/fvets.2020.00365 (PMC7380080; doi:10.3389/fvets.2020.00365)
Supplement: Supplementary file 1 [file Table_1.xlsx]

## Sheet: Table S1
Bioproject	Sample ID	NGS	Tissue	Disease	Breed	Sex	Age (yr)
PRJNA389294	SAMN07376267	WGS-paired	Cutaneous	Cutaneous Melanoma	Cocker Spaniel	female	11
	SAMN07376266	WGS-paired	Ocular	Mucosal Melanoma	Cocker Spaniel	female	16
	SAMN07376265	WGS-paired	Oral	Mucosal Melanoma	Labrador Retriever	male	10
	SAMN07376264	WGS-paired	Footpad	Acral Melanoma	Cocker Spaniel	male	15
	SAMN07376263	WGS-paired	Oral-Buccal	Mucosal Melanoma	Cocker Spaniel	Male	15
	SAMN07376262	WGS-paired	Oral-Gengiva	Mucosal Melanoma	Cocker Spaniel	male	14
	SAMN07376261	WGS-paired	Oral-Gengiva	Mucosal Melanoma	Cocker Spaniel	female	11
PRJNA478811	SAMN09531823	WES-paired	Oral	Oral Melanoma	Mixed breed	male	11
	SAMN09531824	WES-paired	Oral	Oral Melanoma	Golden Retriever	male	8
	SAMN09531821	WES-paired	Oral	Oral Melanoma	English Setter	female	13
	SAMN09531822	WES-paired	Oral	Oral Melanoma	Labrador Retriever	male	12
PRJNA417727	SAMN08005333	WES-paired	Spleen	spleen-tumor	Not specified	male	7
	SAMN08005331	WES-paired	Spleen	spleen-tumor	Soft-coated Wheaten terrier	male	12
	SAMN08005322	WES-paired	Spleen	spleen-tumor	German Shepherd	female	8
	SAMN08005327	WES-paired	Spleen	spleen-tumor	Golden Retriever	male	12
	SAMN08005325	WES-paired	Spleen	spleen-tumor	Cocker Spaniel/Poodle	male	11.5
	SAMN08005329	WES-paired	Spleen	spleen-tumor	Labrador Retriever	male	9
	SAMN08005319	WES-paired	Spleen	spleen-tumor	Golden Retriever	male	10.5
	SAMN08005315	WES-paired	Spleen	spleen-tumor	Golden Retriever	male	9
	SAMN08005299	WES-paired	Spleen	spleen-tumor	Rottweiler Mix	male	10
	SAMN08005293	WES-paired	Spleen	spleen-tumor	Bichon Frise	male	12
	SAMN08005291	WES-paired	Spleen	spleen-tumor	Shep Mix	male	13
	SAMN08005297	WES-paired	Spleen	spleen-tumor	Beagle Mix	male	9
	SAMN08005295	WES-paired	Spleen	spleen-tumor	Nova Scotia Duck Tolling Retriever	female	11
	SAMN08005309	WES-paired	Spleen	spleen-tumor	Bichon Frise	female	12
	SAMN08005301	WES-paired	Spleen	spleen-tumor	Labarador	male	10
	SAMN08005303	WES-paired	Spleen	spleen-tumor	Portugese Water Dog	male	7
	SAMN08005305	WES-paired	Spleen	spleen-tumor	Labrador Retriever	male	10.5
	SAMN08005307	WES-paired	Spleen	spleen-tumor	Labrador Retriever	male	10.5
	SAMN08005317	WES-paired	Spleen	spleen-tumor	Golden Retriever	male	11.5
	SAMN08005311	WES-paired	Spleen	spleen-tumor	German Shepherd	female	10.5
	SAMN08005313	WES-paired	Spleen	spleen-tumor	Labrador Retriever	male	8
PRJNA525883	SAMN11079579	WES-paired	R Distal radius and ulna	OSA Primary: mod diff. osteoblastic	Golden retriever	male	10.4
	SAMN11079595	WES-paired	L Distal radius	OSA primary: well diff osteoblastic	Golden retriever	male	9
	SAMN11079596	WES-paired	R Distal radius	OSA primary: osteoblastic	Mixed breed	female	9.7
	SAMN11079574	WES-paired	L Proximal humerous	OSA Primary: osteoblastic; OSA Met:	Greyhound	male	9.8
	SAMN11079582	WES-paired	R femur	OSA primary: Chondroblastic	Greyhound	male	7
	SAMN11079581	WES-paired	L Proximal humerous	OSA Primary: well diff productive osetoblastic	Labradoodle	male	9
	SAMN11079571	WES-paired	Proximal Tibia	OSA: Moderately diff.	Great Pyrenes	male	11
	SAMN11079577	WES-paired	R Distal radius and ulna	OSA Primary: mod diff. osteoblastic	Golden retriever	male	10.4
	SAMN11079576	WES-paired	L Proximal humerous	OSA Primary: osteoblastic; OSA Met:	Greyhound	male	11.8
	SAMN11079584	WES-paired	R femur	OSA primary: Chondroblastic	Greyhound	male	7
	SAMN11079586	WES-paired	Distal Tibia	NA	Old English Sheepdog	male	6.53
	SAMN11079589	WES-paired	Distal Radius	NA	Labrador Retriever	male	8.89
	SAMN11079591	WES-paired	L Distal radius and ulna	OSA primary: well diff productive osteoblastic	Great Pyrenees	female	7.7
	SAMN11079592	WES-paired	L Distal radius and ulna	OSA primary: well diff productive osteoblastic	Great Pyrenees	female	7.7
	SAMN11079593	WES-paired	L Distal radius	OSA primary: well diff osteoblastic	Golden retriever	male	9
	SAMN11079604	WES-paired	Humerus	Osteosarcoma	Rottweiler	male	7
	SAMN11079603	WES-paired	R Proximal humerous	OSA primary: osteoblastic	Greyhound	female	7
	SAMN11079602	WES-paired	R Proximal humerous	OSA primary: osteoblastic	Greyhound	female	7
	SAMN11079601	WES-paired	L Proximal tibia	OSA primary: mod diff osteoblastic	Mixed breed	female	3
	SAMN11079600	WES-paired	L Proximal tibia	OSA primary: mod diff osteoblastic	Mixed breed	female	3
	SAMN11079598	WES-paired	R Distal radius	OSA primary: osteoblastic	Mixed breed	female	9.7
	SAMN11079485	WGS-paired	Femur	Osteoblastic Osteosarcoma	Great Dane	female	7
	SAMN11079482	WGS-paired	Ulna	Chondroblastic Osteosarcoma	Great Pyrenees	male	9
	SAMN11079491	WGS-paired	Radius	Chondroblastic Osteosarcoma	Great Dane	female	5.5
	SAMN11079488	WGS-paired	Ulna	Osteoblastic Osteosarcoma	Labrador	male	6
	SAMN11079494	WGS-paired	Radius	Osteoblastic Osteosarcoma	Mix Breed	male	7
	SAMN11079518	WGS-paired	Radius	Osteoblastic Osteosarcoma	English Mastiff	female	6
	SAMN11079521	WGS-paired	Humerus	Chondroblastic Osteosarcoma	Labrador	male	11.5
	SAMN11079512	WGS-paired	Tibia	Osteoblastic Osteosarcoma	Golden Retriever	female	8
	SAMN11079515	WGS-paired	Radius	Osteoblastic Osteosarcoma	Mix Breed	female	11
	SAMN11079524	WGS-paired	Humerus	Chondroblastic Osteosarcoma	Greyhound	female	12
	SAMN11079497	WGS-paired	Tibia & Fibula	Chondroblastic Osteosarcoma	Great Dane	female	4
	SAMN11079500	WGS-paired	Tibia	Osteoblastic Osteosarcoma	Old English Sheepdog	male	8
	SAMN11079503	WGS-paired	Femur	Osteoblastic Osteosarcoma	Mix Breed	male	9
	SAMN11079506	WGS-paired	Femur	Osteoblastic Osteosarcoma	Great Dane	male	6
	SAMN11079509	WGS-paired	Radius	Osteoblastic Osteosarcoma	Mix Breed	male	10
	SAMN11079551	WGS-paired	Humerus	Chondroblastic Osteosarcoma	Rottweiler	male	9
	SAMN11079548	WGS-paired	Radius	Osteoblastic Osteosarcoma	St. Bernard	female	5.5
	SAMN11079545	WGS-paired	Humerus	Chondroblastic Osteosarcoma	Golden retriever	male	11
	SAMN11079542	WGS-paired	Tibia	Osteosarcoma	Doberman	male	6
	SAMN11079539	WGS-paired	Tibia	Osteoblastic Osteosarcoma	Newfoundland	male	6
	SAMN11079530	WGS-paired	Tibia	Osteoblastic Osteosarcoma	Mix Breed	male	9
	SAMN11079527	WGS-paired	Tibia	Osteoblastic Osteosarcoma	Old English Sheepdog	female	9
	SAMN11079536	WGS-paired	Radius	Chondroblastic Osteosarcoma	Bull Mastiff	female	6
	SAMN11079533	WGS-paired	Humerus	Osteoblastic Osteosarcoma	Golden retriever	male	6
PRJNA516699	SAMN10794708	WES-paired	jaw	Canine acanthomatous ameloblastoma	Collie\, #2	male	11
	SAMN10794707	WES-paired	jaw	Canine acanthomatous ameloblastoma	Collie\, #1	male	11
	SAMN10794710	WES-paired	jaw	Canine acanthomatous ameloblastoma	Labrador Retriever\, #3	female	11
	SAMN10794709	WES-paired	jaw	Canine acanthomatous ameloblastoma	Standard Poodle	male	7
	SAMN10794712	WES-paired	jaw	Canine acanthomatous ameloblastoma	Beagle mix	male	5
	SAMN10794711	WES-paired	jaw	Canine acanthomatous ameloblastoma	English Bulldog	male	10
	SAMN10794700	WES-paired	jaw	Canine acanthomatous ameloblastoma	Shetland Sheepdog	male	11
	SAMN10794699	WES-paired	jaw	Canine acanthomatous ameloblastoma	Labrador Retriever\, #2	female	11
	SAMN10794698	WES-paired	jaw	Canine acanthomatous ameloblastoma	Labrador Retriever\, #1	female	13
	SAMN10794697	WES-paired	jaw	Canine acanthomatous ameloblastoma	German Shepherd	male	8
	SAMN10794704	WES-paired	jaw	Canine acanthomatous ameloblastoma	Husky mix	female	10
	SAMN10794703	WES-paired	jaw	Canine acanthomatous ameloblastoma	Cocker Spaniel	female	9
	SAMN10794702	WES-paired	jaw	Canine acanthomatous ameloblastoma	Australian Shepherd	male	9
	SAMN10794701	WES-paired	jaw	Canine acanthomatous ameloblastoma	Border Collie	male	8
	SAMN10794706	WES-paired	jaw	Canine acanthomatous ameloblastoma	Beagle	male	10
	SAMN10794705	WES-paired	jaw	Canine acanthomatous ameloblastoma	Samoyed	female	10
PRJNA339175	SAMN05582887	WES-paired	Bladder	Bladder_tumor	dog01
	SAMN05582888	WES-paired	Bladder	Bladder_tumor	dog02
	SAMN05582900	WES-paired	Bladder	Bladder_tumor	dog10
PRJNA247493	SAMN03436515	WES-paired	Lymph Node	B-cell lymphoma	Golden retriever
	SAMN03436522	WES-paired	Lymph Node	B-cell lymphoma	Golden retriever
	SAMN03436530	WES-paired	Lymph Node	B-cell lymphoma	Golden retriever
	SAMN03436545	WES-paired	Lymph Node	B-cell lymphoma	Cocker spaniel
	SAMN03436547	WES-paired	Lymph Node	B-cell lymphoma	Golden retriever
	SAMN03436560	WES-paired	Lymph Node	B-cell lymphoma	Cocker spaniel
	SAMN03436588	WES-paired	Lymph Node	B-cell lymphoma	Golden retriever
	SAMN03436591	WES-paired	Lymph Node	B-cell lymphoma	Golden retriever
	SAMN03436592	WES-paired	Lymph Node	B-cell lymphoma	Golden retriever
	SAMN03436596	WES-paired	Lymph Node	B-cell lymphoma	Golden retriever
	SAMN03436601	WES-paired	Lymph Node	B-cell lymphoma	Golden retriever
	SAMN03436643	WES-paired	Lymph Node	B-cell lymphoma	Golden retriever
	SAMN03436648	WES-paired	Lymph Node	B-cell lymphoma	Golden retriever
	SAMN03436664	WES-paired	Lymph Node	B-cell lymphoma	Cocker spaniel
	SAMN03436668	WES-paired	Lymph Node	B-cell lymphoma	Golden retriever
	SAMN03436688	WES-paired	Lymph Node	B-cell lymphoma	Golden retriever
	SAMN03436702	WES-paired	Lymph Node	B-cell lymphoma	Golden retriever
	SAMN03436712	WES-paired	Lymph Node	B-cell lymphoma	Golden retriever
	SAMN03436721	WES-paired	Lymph Node	B-cell lymphoma	Cocker spaniel
	SAMN03436727	WES-paired	Lymph Node	B-cell lymphoma	Golden retriever
	SAMN03436744	WES-paired	Lymph Node	B-cell lymphoma	Golden retriever
	SAMN03436786	WES-paired	Lymph Node	B-cell lymphoma	Golden retriever
	SAMN03436814	WES-paired	Lymph Node	B-cell lymphoma	Golden retriever
	SAMN03436819	WES-paired	Lymph Node	B-cell lymphoma	Golden retriever
	SAMN03436836	WES-paired	Lymph Node	B-cell lymphoma	Golden retriever
	SAMN04002385	WES-paired	Lymph Node	B-cell lymphoma	Golden retriever
	SAMN04002388	WES-paired	Lymph Node	B-cell lymphoma	Golden retriever
	SAMN04002419	WES-paired	Lymph Node	B-cell lymphoma	Golden retriever
	SAMN04002420	WES-paired	Lymph Node	B-cell lymphoma	Golden retriever
	SAMN04002421	WES-paired	Lymph Node	B-cell lymphoma	Golden retriever
	SAMN04002423	WES-paired	Lymph Node	B-cell lymphoma	Golden retriever
	SAMN04002426	WES-paired	Lymph Node	B-cell lymphoma	Golden retriever
	SAMN04002427	WES-paired	Lymph Node	B-cell lymphoma	Golden retriever
	SAMN04002428	WES-paired	Lymph Node	B-cell lymphoma	Golden retriever
	SAMN04002430	WES-paired	Lymph Node	B-cell lymphoma	Golden retriever
	SAMN04002434	WES-paired	Lymph Node	B-cell lymphoma	Golden retriever
	SAMN04009635	WES-paired	Lymph Node	B-cell lymphoma	Golden retriever
	SAMN04009636	WES-paired	Lymph Node	B-cell lymphoma	Golden retriever
	SAMN04009637	WES-paired	Lymph Node	B-cell lymphoma	Golden retriever
	SAMN04009638	WES-paired	Lymph Node	B-cell lymphoma	Golden retriever
	SAMN04009640	WES-paired	Lymph Node	B-cell lymphoma	Golden retriever
	SAMN03436785	WES-paired	Lymph Node	B-cell lymphoma	Cocker Spaniel
	SAMN03436534	WES-paired	Lymph Node	B-cell lymphoma	Cocker Spaniel
	SAMN03436675	WES-paired	Lymph Node	B-cell lymphoma	Cocker Spaniel
	SAMN03436465	WES-paired	Lymph Node	B-cell lymphoma	Golden Retriever
	SAMN03436570	WES-paired	Lymph Node	B-cell lymphoma	Golden Retriever
	SAMN03436723	WES-paired	Lymph Node	B-cell lymphoma	Golden Retriever
	SAMN03436516	WES-paired	Lymph Node	T-cell lymphoma	Golden retriever
	SAMN03436520	WES-paired	Lymph Node	T-cell lymphoma	Golden retriever
	SAMN03436523	WES-paired	Lymph Node	T-cell lymphoma	Boxer
	SAMN03436540	WES-paired	Lymph Node	T-cell lymphoma	Golden retriever
	SAMN03436556	WES-paired	Lymph Node	T-cell lymphoma	Golden retriever
	SAMN03436559	WES-paired	Lymph Node	T-cell lymphoma	Boxer
	SAMN03436561	WES-paired	Lymph Node	T-cell lymphoma	Golden retriever
	SAMN03436563	WES-paired	Lymph Node	T-cell lymphoma	Boxer
	SAMN03436564	WES-paired	Lymph Node	T-cell lymphoma	Boxer
	SAMN03436572	WES-paired	Lymph Node	T-cell lymphoma	Golden retriever
	SAMN03436603	WES-paired	Lymph Node	T-cell lymphoma	Boxer
	SAMN03436616	WES-paired	Lymph Node	T-cell lymphoma	Golden retriever
	SAMN03436618	WES-paired	Lymph Node	T-cell lymphoma	Golden retriever
	SAMN03436629	WES-paired	Lymph Node	T-cell lymphoma	Golden retriever
	SAMN03436634	WES-paired	Lymph Node	T-cell lymphoma	Golden retriever
	SAMN03436635	WES-paired	Lymph Node	T-cell lymphoma	Golden retriever
	SAMN03436660	WES-paired	Lymph Node	T-cell lymphoma	Golden retriever
	SAMN03436676	WES-paired	Lymph Node	T-cell lymphoma	Golden retriever
	SAMN03436695	WES-paired	Lymph Node	T-cell lymphoma	Golden retriever
	SAMN03436718	WES-paired	Lymph Node	T-cell lymphoma	Boxer
	SAMN03436780	WES-paired	Lymph Node	T-cell lymphoma	Boxer
	SAMN03436828	WES-paired	Lymph Node	T-cell lymphoma	Golden retriever
	SAMN03436893	WES-paired	Lymph Node	T-cell lymphoma	Golden retriever
	SAMN03436936	WES-paired	Lymph Node	T-cell lymphoma	Boxer
	SAMN03436679	WES-paired	Lymph Node	T-cell lymphoma	Boxer
	SAMN03436502	WES-paired	Lymph Node	T-cell lymphoma	Boxer
	SAMN03436220	WES-paired	Lymph Node	T-cell lymphoma	Boxer
	SAMN03436635	WES-paired	Lymph Node	T-cell lymphoma	Golden Retriever
	SAMN03436634	WES-paired	Lymph Node	T-cell lymphoma	Golden Retriever
	SAMN03436828	WES-paired	Lymph Node	T-cell lymphoma	Golden Retriever
PRJNA247491	SAMN03067879	WGS-paired	Lymph Node	B-cell lymphoma	Golden retriever
	SAMN03067894	WGS-paired	Lymph Node	B-cell lymphoma	Golden retriever
	SAMN03067896	WGS-paired	Lymph Node	B-cell lymphoma	Golden retriever
	SAMN03436266	WGS-paired	Lymph Node	B-cell lymphoma	Golden retriever
	SAMN03436269	WGS-paired	Lymph Node	B-cell lymphoma	Golden retriever
	SAMN03436274	WGS-paired	Lymph Node	B-cell lymphoma	Golden retriever
	SAMN03436279	WGS-paired	Lymph Node	B-cell lymphoma	Golden retriever
	SAMN03436284	WGS-paired	Lymph Node	B-cell lymphoma	Cocker spaniel
	SAMN03436287	WGS-paired	Lymph Node	B-cell lymphoma	Golden retriever
	SAMN03436453	WGS-paired	Lymph Node	B-cell lymphoma	Golden retriever
	SAMN03436454	WGS-paired	Lymph Node	B-cell lymphoma	Golden retriever
	SAMN03436462	WGS-paired	Lymph Node	B-cell lymphoma	Golden retriever
	SAMN03436483	WGS-paired	Lymph Node	B-cell lymphoma	Golden retriever
	SAMN03436504	WGS-paired	Lymph Node	B-cell lymphoma	Golden retriever
	SAMN03436508	WGS-paired	Lymph Node	B-cell lymphoma	Cocker spaniel
	SAMN03436513	WGS-paired	Lymph Node	B-cell lymphoma	Golden retriever
	SAMN03067880	WGS-paired	Lymph Node	T-cell lymphoma	Golden retriever
	SAMN03067881	WGS-paired	Lymph Node	T-cell lymphoma	Golden retriever
	SAMN03436216	WGS-paired	Lymph Node	T-cell lymphoma	Boxer
	SAMN03436221	WGS-paired	Lymph Node	T-cell lymphoma	Golden retriever
	SAMN03436268	WGS-paired	Lymph Node	T-cell lymphoma	Boxer
	SAMN03436277	WGS-paired	Lymph Node	T-cell lymphoma	Boxer
	SAMN03436285	WGS-paired	Lymph Node	T-cell lymphoma	Golden retriever
	SAMN03436293	WGS-paired	Lymph Node	T-cell lymphoma	Golden retriever
	SAMN03436295	WGS-paired	Lymph Node	T-cell lymphoma	Boxer
	SAMN03436296	WGS-paired	Lymph Node	T-cell lymphoma	Golden retriever
	SAMN03436297	WGS-paired	Lymph Node	T-cell lymphoma	Boxer
	SAMN03436487	WGS-paired	Lymph Node	T-cell lymphoma	Golden retriever
	SAMN03436498	WGS-paired	Lymph Node	T-cell lymphoma	Golden retriever
	SAMN03436500	WGS-paired	Lymph Node	T-cell lymphoma	Golden retriever
PRJNA518003	SAMN10849944	WES-paired	Skin	Mast Cell Tumor	Boston Terrier	female	8
	SAMN10849950	WeS-paired	Skin	Mast Cell Tumor	French Bull Dog	female	11
	SAMN10849938	WeS-paired	Skin	Mast Cell Tumor	Bull Terrier	male	10
	SAMN10849900	WeS-paired	Skin	Mast Cell Tumor	Rhodesian Ridgeback	female	8
	SAMN10849898	WeS-paired	Skin	Mast Cell Tumor	Bernese Mountain dog	female	9
	SAMN10849904	WeS-paired	Skin	Mast Cell Tumor	Labrador Retriever	female	7
	SAMN10849902	WeS-paired	Skin	Mast Cell Tumor	Boxer	male	6
	SAMN10849940	WeS-paired	Skin	Mast Cell Tumor	Dachshund	male	12
	SAMN10849906	WeS-paired	Skin	Mast Cell Tumor	Crossbreed	male	8
	SAMN10849926	WeS-paired	Skin	Mast Cell Tumor	Pug	female	5
	SAMN10849946	WeS-paired	Skin	Mast Cell Tumor	Flat-Coated Retriever	female	6
	SAMN10849920	WeS-paired	Skin	Mast Cell Tumor	Golden Retriever	male	6
	SAMN10849918	WeS-paired	Skin	Mast Cell Tumor	American Staffordshire Terrier	female	11
	SAMN10849924	WeS-paired	Skin	Mast Cell Tumor	Yorkshire Terrier	male	9
	SAMN10849922	WeS-paired	Skin	Mast Cell Tumor	Crossbreed	male	12
	SAMN10849948	WeS-paired	Skin	Mast Cell Tumor	American Buldog	male	11
	SAMN10849952	WeS-paired	Skin	Mast Cell Tumor	Golden Retriever	male	10
	SAMN10849932	WeS-paired	Skin	Mast Cell Tumor	Labrador Retriever	male	8
	SAMN10849934	WeS-paired	Skin	Mast Cell Tumor	German Shepherd Dog	female	9
	SAMN10849910	WeS-paired	Skin	Mast Cell Tumor	Rhodesian Ridgeback	male	8
	SAMN10849908	WeS-paired	Skin	Mast Cell Tumor	Pug	male	13
	SAMN10849914	WeS-paired	Skin	Mast Cell Tumor	Bernese Mountain dog	female	4
	SAMN10849912	WeS-paired	Skin	Mast Cell Tumor	Rhodesian Ridgeback	female	7
	SAMN10849916	WeS-paired	Skin	Mast Cell Tumor	Chinese Shar-pei	female	13
	SAMN10849936	WeS-paired	Skin	Mast Cell Tumor	Miniature Schnauzer	female	10
	SAMN10849930	WeS-paired	Skin	Mast Cell Tumor	Weimaraner	male	9
	SAMN10849942	WeS-paired	Skin	Mast Cell Tumor	American Bulldog	male	11
	SAMN10849928	WeS-paired	Skin	Mast Cell Tumor	Border Colie	female	9
PRJNA552905	SAMN12220980	WES-paired	Mammary gland	Mammary Tumor_Mixed	Maltese	female	12
	SAMN12220976	WES-paired	Mammary gland	Mammary Tumor_Ductal	Maltese	female	12
	SAMN12220978	WES-paired	Mammary gland	Mammary Tumor	Maltese	female	11
	SAMN12220972	WES-paired	Mammary gland	Mammary Tumor_Complex adenoma	Maltese	female	8
	SAMN12220992	WES-paired	Mammary gland	Mammary Tumor_Complex	Schnauzer	female	14
	SAMN12220970	WES-paired	Mammary gland	Mammary Tumor_Mixed adenoma	Maltese	female	11
	SAMN12220998	WES-paired	Mammary gland	Mammary Tumor_Complex	Schnauzer	female	9
	SAMN12220962	WES-paired	Mammary gland	Mammary Tumor_Mixed adenoma	Maltese	female	12
	SAMN12220966	WES-paired	Mammary gland	Mammary Tumor_Mixed	Maltese	female	9
	SAMN12220982	WES-paired	Mammary gland	Mammary Tumor_Complex	Maltese	female	12
	SAMN12220984	WES-paired	Mammary gland	Mammary Tumor_Complex	Maltese	female	8
	SAMN12220986	WES-paired	Mammary gland	Mammary Tumor_Ductal	Schnauzer	female	10
	SAMN12220988	WES-paired	Mammary gland	Mammary Tumor_Ductal	Schnauzer	female	13
	SAMN12221000	WES-paired	Mammary gland	Mammary Tumor_Tubular	Schnauzer	female	16
	SAMN12220974	WES-paired	Mammary gland	Mammary Tumor_Mixed	Maltese	female	11
	SAMN12220964	WES-paired	Mammary gland	Mammary Tumor_Simple	Maltese	female	9
	SAMN12220996	WES-paired	Mammary gland	Mammary Tumor_Complex	Schnauzer	female	13
	SAMN12220968	WES-paired	Mammary gland	Mammary Tumor_Complex	Maltese	female	11
	SAMN12220990	WES-paired	Mammary gland	Mammary Tumor_Complex adenoma	Schnauzer	female	14
	SAMN12220994	WES-paired	Mammary gland	Mammary Tumor_Spindle	Schnauzer	female	15
PRJNA579792	SAMN13133750	WES-paired	Brain	Glioma	Pit Bull	male	9
	SAMN13133764	WES-paired	Brain	Glioma	BullDog	female	9
	SAMN13133767	WES-paired	Brain	Glioma	Dalmatian	female	12
	SAMN13133772	WES-paired	Brain	Glioma	Boston terrier	male	7
	SAMN13133774	WES-paired	Brain	Glioma	Boston Terrier	not collected	9
	SAMN13133786	WES-paired	Brain	Glioma	Pit Bull	male	7
	SAMN13133789	WES-paired	Brain	Glioma	Boston Terrier	male	9
	SAMN13133796	WES-paired	Brain	Glioma	Labrador	male	8
	SAMN13133797	WES-paired	Brain	Glioma	Cocker Spaniel	female	7
	SAMN13133803	WES-paired	Brain	Glioma	Chihuahua	male	17
	SAMN13133808	WES-paired	Brain	Glioma	Boston Terrier	male	9
	SAMN13133812	WES-paired	Brain	Glioma	Boxer	male	9
	SAMN13133813	WES-paired	Brain	Glioma	Boxer	female	7
	SAMN13133814	WES-paired	Brain	Glioma	Boxer	female	13
	SAMN13133815	WES-paired	Brain	Glioma	Boxer	male	4
	SAMN13133816	WES-paired	Brain	Glioma	Boxer	female	7
	SAMN13133819	WES-paired	Brain	Glioma	Golden Retriever	male	5
	SAMN13133821	WES-paired	Brain	Glioma	Labrador Retriever	female	6
	SAMN13133822	WES-paired	Brain	Glioma	Labrador Retriever	female	10
	SAMN13133823	WES-paired	Brain	Glioma	Border Collie	female	15
	SAMN13133824	WES-paired	Brain	Glioma	Mixed	female	12
	SAMN13133826	WES-paired	Brain	Glioma	Boxer	male	6
