# Supplementary material for: A First NGS Investigation Suggests No Association Between Viruses and Canine Cancers
Source: Front Vet Sci. 2020 Jul 17;7:365. doi: 10.3389/fvets.2020.00365 (PMC7380080; doi:10.3389/fvets.2020.00365)
Supplement: Supplementary file 2 [file Table_2.xlsx]

## Sheet: Table S2
Tumor	Dataset	Sequencing	Mean Coverage
Ameloblastoma	Saffari et al., Oncogenesis 2019	WES	116X
Hemangiosarcoma	Wang et al., Plos One 2017	WES	74X
Melanoma	Hendricks et al., Plos Genetics 2018	WGS	37X
Melanoma	Giannuzzi et al., Veterinary and Comparative Oncology 2019	WES	200X
TCC	Ramsey et al., Genes Chromosomes Cancer 2017	WES	50X
Osteosarcoma	Gardner et al., Communications Biology 2019	WGS	95X
Osteosarcoma	Gardner et al., Communications Biology 2019	WES	142X
Mast Cell Tumor	Vozdova et al., Veterinary and Comparative Oncology 2020	WES	105X
Mammary Tumor	Lee et al., Cancers 2019	WES	102X
Glioma	Amin et al., Cancer Cell 2020	WES	>60X
Lymphoma	Elvers et al., Genome Research 2015	WES	93X
WES= Whole exome sequencing
WGS= whole genome sequencing
